# Supplementary material for: CRISPRi and beyond: studying essential gene function in the obligate intracellular bacterium Chlamydia trachomatis
Source: J Bacteriol. 2026 Apr 22;208(5):e00059-26. doi: 10.1128/jb.00059-26 (PMC13158948; doi:10.1128/jb.00059-26)
Supplement: Table 1 — Works utilizing CRISPRi. [file jb.00059-26-s0001.xlsx]

## Sheet: Sheet1
Works utilizing CRISPRi
PMID	Title	Target Gene - Function	Authors	Citation
29535977	Feasibility of a Conditional Knockout System for Chlamydia Based on CRISPR Interference	incA - chlamydial inclusion membrane protein	Ouellette SP.	Front Cell Infect Microbiol. 2018 Feb 27;8:59. doi: 10.3389/fcimb.2018.00059. eCollection 2018.
32873765	The ClpX and ClpP2 Orthologs of Chlamydia trachomatis Perform Discrete and Essential Functions in Organism Growth and Development	clpX & clpP2 - proteases	Wood NA, Blocker AM, Seleem MA, Conda-Sheridan M, Fisher DJ, Ouellette SP.	mBio. 2020 Sep 1;11(5):e02016-20. doi: 10.1128/mBio.02016-20.
33875479	CRISPR Interference To Inducibly Repress Gene Expression in Chlamydia trachomatis	incA - chlamydial inclusion membrane protein	Ouellette SP, Blay EA, Hatch ND, Fisher-Marvin LA.	Infect Immun. 2021 Jun 16;89(7):e0010821. doi: 10.1128/IAI.00108-21. Epub 2021 Jun 16.
33941579	A Dynamic, Ring-Forming Bactofilin Critical for Maintaining Cell Size in the Obligate Intracellular Bacterium Chlamydia trachomatis	bacA - cell size/morphology	Brockett MR, Lee J, Cox JV, Liechti GW, Ouellette SP.	Infect Immun. 2021 Jul 15;89(8):e0020321. doi: 10.1128/IAI.00203-21. Epub 2021 Jul 15.
37747235	Identification of the alternative sigma factor regulons of Chlamydia trachomatis using multiplexed CRISPR interference	σ54 & σ28 - alternative sigma factors, transcription	Hatch ND, Ouellette SP.	mSphere. 2023 Oct 24;8(5):e0039123. doi: 10.1128/msphere.00391-23. Epub 2023 Sep 25.
37092988	The Periplasmic Tail-Specific Protease, Tsp, Is Essential for Secondary Differentiation in Chlamydia trachomatis	tsp - periplasmic protease	Swoboda AR, Wood NA, Saery EA, Fisher DJ, Ouellette SP.	J Bacteriol. 2023 May 25;205(5):e0009923. doi: 10.1128/jb.00099-23. Epub 2023 Apr 24.
36730465	An NlpC/P60 protein catalyzes a key step in peptidoglycan recycling at the intersection of energy recovery, cell division and immune evasion in the intracellular pathogen Chlamydia trachomatis	ykfC - cell division	Reuter J, Otten C, Jacquier N, Lee J, Mengin-Lecreulx D, Löckener I, Kluj R, Mayer C, Corona F, Dannenberg J, Aeby S, Bühl H, Greub G, Vollmer W, Ouellette SP, Schneider T, Henrichfreise B.	PLoS Pathog. 2023 Feb 2;19(2):e1011047. doi: 10.1371/journal.ppat.1011047. eCollection 2023 Feb.
38940523	Metabolic model guided CRISPRi identifies a central role for phosphoglycerate mutase in Chlamydia trachomatis persistence	pgm & pgk - metabolism	Chowdhury NB, Pokorzynski N, Rucks EA, Ouellette SP, Carabeo RA, Saha R.	mSystems. 2024 Jul 23;9(7):e0071724. doi: 10.1128/msystems.00717-24. Epub 2024 Jun 28.
38265209	Targeted repression of topA by CRISPRi reveals a critical function for balanced DNA topoisomerase I activity in the Chlamydia trachomatis developmental cycle	topA - topoisomerase	Shen L, Gao L, Swoboda AR, Ouellette SP.	mBio. 2024 Feb 14;15(2):e0258423. doi: 10.1128/mbio.02584-23. Epub 2024 Jan 24.
39404459	Chlamydia trachomatis Inc Ct226 is vital for FLI1 and LRRF1 recruitment to the chlamydial inclusion	ct226, ct225, ct224 - chlamydial inclusion membrane proteins	Sturd NA, Knight LA, Wood MG, Durham L, Ouellette SP, Rucks EA.	mSphere. 2024 Nov 21;9(11):e0047324. doi: 10.1128/msphere.00473-24. Epub 2024 Oct 15.
39576108	Overexpressing the ClpC AAA+ unfoldase accelerates developmental cycle progression in Chlamydia trachomatis	clpC - protease	Jensen AA, Firdous S, Lei L, Fisher DJ, Ouellette SP.	mBio. 2025 Jan 8;16(1):e0287024. doi: 10.1128/mbio.02870-24. Epub 2024 Nov 22.
38712050	The Chlamydia trachomatis secreted effector CebN targets nucleoporins and Rae1 to antagonize STAT1 nuclear import	cebN - T3SS effector	Steiert B, Elwell CA, Tijerina X, Elliott MA, Delgado Y, Ni J, Faris R, Smith P, Andersen SE, McCaslin PN, Kevil-Yeager J, Eldridge Q, Imai BS, Arrington JV, Yau PM, Mirrashidi KM, Johnson JR, Verschueren E, Dollen JV, Jang GM, Krogan NJ, Bouhaddou M, Suetterlin C, Engel JN, Weber MM.	bioRxiv [Preprint]. 2025 Aug 30:2024.04.25.587017. doi: 10.1101/2024.04.25.587017.
40193186	FtsK is critical for the assembly of the unique divisome complex of the FtsZ-less Chlamydia trachomatis	ftsK & pbp2 - cell division	Harpring M, Lee J, Zhong G, Ouellette SP, Cox JV.	Elife. 2025 Apr 7;13:RP104199. doi: 10.7554/eLife.104199.
39819645	Altering the redox status of Chlamydia trachomatis directly impacts its developmental cycle progression	ahpC - redox	Singh V, Ouellette SP.	Elife. 2025 Jan 17;13:RP98409. doi: 10.7554/eLife.98409.
40928359	The second messenger signaling molecule cyclic di-AMP drives developmental cycle progression in Chlamydia trachomatis	dacA & ybbR - signaling	Lee J, Ouellette SP.	Elife. 2025 Sep 10;14:RP104240. doi: 10.7554/eLife.104240.
41279155	Characterization of the Cell Division-Associated Peptidoglycan Amidase AmiA of Chlamydia trachomatis	amiA - cell division	Dannenberg J, Lee J, Liechti GW, Otten C, Löckener I, Reuter J, Klöckner A, Krannich S, Schneider T, Ouellette SP, Henrichfreise B.	bioRxiv [Preprint]. 2025 Oct 6:2025.10.06.680639. doi: 10.1101/2025.10.06.680639.
41416804	Chlamydia trachomatis restricts signaling through NOD2 until late in the pathogen's developmental cycle	amiA - cell division	Overman G, Loeckener I, Williford Z, Davis S, Diallo A, Blair J, Henrichfreise B, Liechti GW.	Infect Immun. 2025 Dec 19:e0047225. doi: 10.1128/iai.00472-25. Online ahead of print.
N/A	Chlamydia iron starvation links nutritional immunity to pathogen recognition	amiA - cell division	Alla MR, Pokorzynski ND, Lee J, Ouellette SP, Carabeo RA.	bioRxiv [Preprint]. 2025 Aug 08 doi: 10.1101/2025.08.08.669282
41222266	Ectopic overexpression and CRISPRi-based knockdown of Chlamydia trachomatis ObgE inhibits RB replication and EB reformation	obgE - translation	Monahan CC, Held K, Yang H, Sotelo G, Grieshaber N, Grieshaber S, Omsland A.	J Bacteriol. 2025 Dec 18;207(12):e0028225. doi: 10.1128/jb.00282-25. Epub 2025 Nov 12.
Works utilizing sRNA mediated condition knockdown
39670716	Development of an sRNA-mediated conditional knockdown system for Chlamydia trachomatis	IncA, IncE & IncG - chlamydial inclusion membrane proteins, ompA - major chlamydial surface protein	Ehses J, Wang K, Densi A, Ramirez C, Tan M, Sütterlin C.	mBio. 2025 Feb 5;16(2):e0254524. doi: 10.1128/mbio.02545-24. Epub 2024 Dec 13.
38712050	The Chlamydia trachomatis secreted effector CebN targets nucleoporins and Rae1 to antagonize STAT1 nuclear import	cebN - T3SS effector	Steiert B, Elwell CA, Tijerina X, Elliott MA, Delgado Y, Ni J, Faris R, Smith P, Andersen SE, McCaslin PN, Kevil-Yeager J, Eldridge Q, Imai BS, Arrington JV, Yau PM, Mirrashidi KM, Johnson JR, Verschueren E, Dollen JV, Jang GM, Krogan NJ, Bouhaddou M, Suetterlin C, Engel JN, Weber MM.	bioRxiv [Preprint]. 2025 Aug 30:2024.04.25.587017. doi: 10.1101/2024.04.25.587017.
Works utilizing FRAEM with inducible complementation of target gene
36084160	The inclusion membrane protein IncS is critical for initiation of the Chlamydia intracellular developmental cycle	incS - chlamydial inclusion membrane protein	Cortina ME, Bishop RC, DeVasure BA, Coppens I, Derré I.	PLoS Pathog. 2022 Sep 9;18(9):e1010818. doi: 10.1371/journal.ppat.1010818. eCollection 2022 Sep.
Works utilizing DOPE
38112466	Requirement of GrgA for Chlamydia infectious progeny production, optimal growth, and efficient plasmid maintenance	grgA - transcriptional regulator	Lu B, Wang Y, Wurihan W, Cheng A, Yeung S, Fondell JD, Lai Z, Wan D, Wu X, Li WV, Fan H.	mBio. 2024 Jan 16;15(1):e0203623. doi: 10.1128/mbio.02036-23. Epub 2023 Dec 19.
